# Supplementary material for: Morphology of the Cutaneous Poison and Mucous Glands in Amphibians with Particular Emphasis on Caecilians (Siphonops annulatus)
Source: Toxins (Basel). 2021 Nov 4;13(11):779. doi: 10.3390/toxins13110779 (PMC8617868; doi:10.3390/toxins13110779)
Supplement: Supplementary file 1 [file toxins-13-00779-s001.zip]

Archive with 2 entries (2 files):
- Mauricio et al - Table S1.pdf
- Mauricio et al - Video S1.mp4
